# Supplementary material for: Protective Effects of Therapeutic Neutrophil Depletion and Myeloperoxidase Inhibition on Left Ventricular Function and Remodeling in Myocardial Infarction
Source: Antioxidants (Basel). 2022 Dec 24;12(1):33. doi: 10.3390/antiox12010033 (PMC9854671; doi:10.3390/antiox12010033)
Supplement: Supplementary file 1 [file antioxidants-12-00033-s001.zip]

Archive with 1 entries (1 files):
- antioxidants-2075189-supplementary.pdf
